# Supplementary material for: Solid-Phase Synthesis of an Insect Pyrokinin Analog Incorporating an Imidazoline Ring as Isosteric Replacement of a trans Peptide Bond
Source: Molecules. 2021 May 28;26(11):3271. doi: 10.3390/molecules26113271 (PMC8198379; doi:10.3390/molecules26113271)
Supplement: Supplementary file 1 [file molecules-26-03271-s001.zip]

Archive with 1 entries (1 files):
- molecules-1206145-supplementary.pdf
